# Supplementary material for: Olive-Derived Triterpenes Suppress SARS COV-2 Main Protease: A Promising Scaffold for Future Therapeutics
Source: Molecules. 2021 May 1;26(9):2654. doi: 10.3390/molecules26092654 (PMC8125615; doi:10.3390/molecules26092654)
Supplement: Supplementary file 1 [file molecules-26-02654-s001.zip]

Archive with 1 entries (1 files):
- molecules-1190354-supplementary.pdf
